# Supplementary material for: Global sensitivity analysis of a dynamic model for gene expression in Drosophila embryos
Source: PeerJ. 2015 Jun 18;3:e1022. doi: 10.7717/peerj.1022 (PMC4476099; doi:10.7717/peerj.1022)
Supplement: Supplemental Information 1 [file peerj-03-1022-s001.zip]

Archive with 9 entries (6 files):
- McCarthy et al MATLAB code/
- McCarthy et al MATLAB code/matrix.m
- __MACOSX/
- __MACOSX/McCarthy et al MATLAB code/
- __MACOSX/McCarthy et al MATLAB code/._matrix.m
- McCarthy et al MATLAB code/model.m
- __MACOSX/McCarthy et al MATLAB code/._model.m
- McCarthy et al MATLAB code/RK4.m
- __MACOSX/McCarthy et al MATLAB code/._RK4.m
