# Supplementary material for: Global sensitivity analysis of a dynamic model for gene expression in Drosophila embryos
Source: PeerJ. 2015 Jun 18;3:e1022. doi: 10.7717/peerj.1022 (PMC4476099; doi:10.7717/peerj.1022)
Supplement: Supplemental Information 1 [file peerj-03-1022-s001.zip › McCarthy et al MATLAB code/matrix.m]

function[M]=matrix(n,d,lamda,tau,delta,gamma)
for i=1:2*n
    %boundary value for first row%
    if i==1;
        M(1,i)=-d-lamda;
    elseif i==2
        M(1,i)=d;
    else 
        M(1,i)=0;
    end;

    

    if (i >= 2 && i<=n-1)
        M(i,i-1)=d;
        M(i,i)=-2*d-lamda;
        M(i,i+1)=d;
        M(n+i,i)=tau;
    elseif (i >= n+2 && i<=2*n-1)     
        
        M(i,i-1)=delta;
        M(i,i)=-gamma-2*delta;
        M(i,i+1)=delta;

        for j=i+2:2*n
           M(i,j) = 0;
        end;
       
    
    end;
    %boundary value for nth row
    if i==n-1;
        M(n,i)=d;
    elseif i==n;
        M(n,i)=-d-lamda;
    else M(n,i)=0;
    end;
    %boundary value for n+1st row
    if i==1
        M(n+1,i)=tau;
    elseif i==n+1
        M(n+1,i)=-gamma-delta;
    elseif i==n+2
        M(n+1,i)=delta;
    else M(n+1,i)=0;
    end;
    %boundary value for 2nth row
    if i==2*n-1
         M(2*n,i)=delta;
    elseif i==n
        M(2*n,i)=tau;
     
        M(2*n,n+i)=-gamma-delta;
    
    end;


end;
