# Supplementary material for: Global sensitivity analysis of a dynamic model for gene expression in Drosophila embryos
Source: PeerJ. 2015 Jun 18;3:e1022. doi: 10.7717/peerj.1022 (PMC4476099; doi:10.7717/peerj.1022)
Supplement: Supplemental Information 1 [file peerj-03-1022-s001.zip › McCarthy et al MATLAB code/model.m]

function[dY]=model(Y,n,d,lamda,tau,delta,gamma,S)


dY=matrix(n,d,lamda,tau,delta,gamma)*Y'+S';
